# Supplementary material for: Cultural Adaptation, Translation and Psychometric Validation of a Technology and eHealth Literacy Questionnaire Among Albanian Undergraduate Nursing Students
Source: Nurs Rep. 2026 Apr 15;16(4):139. doi: 10.3390/nursrep16040139 (PMC13118461; doi:10.3390/nursrep16040139)
Supplement: Supplementary file 1 [file nursrep-16-00139-s001.zip]

Archive with 1 entries (1 files):
- nursrep-4186316-supplementary.pdf
